# Supplementary material for: Spleen Histopathological Evaluation of Broiler Chickens Challenged with Escherichia coli and Its Effect Towards the Combination of Javanese Cardamom and Turmeric Herbs
Source: Vet Sci. 2025 Oct 11;12(10):975. doi: 10.3390/vetsci12100975 (PMC12568280; doi:10.3390/vetsci12100975)
Supplement: Supplementary file 1 [file vetsci-12-00975-s001.zip]

Archive with 1 entries (1 files):
- vetsci-3878421-supplementary.pdf
